# Supplementary material for: Oseltamivir Population Pharmacokinetics in the Ferret: Model Application for Pharmacokinetic/Pharmacodynamic Study Design
Source: PLoS One. 2015 Oct 13;10(10):e0138069. doi: 10.1371/journal.pone.0138069 (PMC4603953; doi:10.1371/journal.pone.0138069)
Supplement: S1 Table — (XLSX) [file pone.0138069.s002.xlsx]

## Sheet: Sheet1
ID	time_h	OC_Cp_ngpml	dose_ugpkg	drug	INF_STATUS	Study
TA013	1	667	25000	OP	H5N1	1
TA013	4	1240	25000	OP	H5N1	1
TA013	49	2740	25000	OP	H5N1	1
TA013	52	1850	25000	OP	H5N1	1
TA015	1	273	12500	OP	H5N1	1
TA015	4	270	12500	OP	H5N1	1
TA015	49	760	12500	OP	H5N1	1
TA015	52	902	12500	OP	H5N1	1
TA016	1	1240	12500	OP	H5N1	1
TA016	4	862	12500	OP	H5N1	1
TA016	49	1490	12500	OP	H5N1	1
TA016	52	1740	12500	OP	H5N1	1
TA018	1	125	12500	OP	H5N1	1
TA018	4	354	12500	OP	H5N1	1
TA018	49	1090	12500	OP	H5N1	1
TA018	52	847	12500	OP	H5N1	1
TA019	1	1370	25000	OP	H5N1	1
TA019	4	1760	25000	OP	H5N1	1
TA019	49	2960	25000	OP	H5N1	1
TA019	52	2770	25000	OP	H5N1	1
TA020	1	1140	12500	OP	H5N1	1
TA020	4	1180	12500	OP	H5N1	1
TA020	49	2040	12500	OP	H5N1	1
TA020	52	1480	12500	OP	H5N1	1
TA021	1	1220	12500	OP	H5N1	1
TA021	4	1010	12500	OP	H5N1	1
TA021	49	616	12500	OP	H5N1	1
TA021	52	1570	12500	OP	H5N1	1
TA023	1	965	25000	OP	H5N1	1
TA023	4	1880	25000	OP	H5N1	1
TA023	49	4220	25000	OP	H5N1	1
TA023	52	2230	25000	OP	H5N1	1
TA024	1	617	12500	OP	H5N1	1
TA024	4	680	12500	OP	H5N1	1
TA024	49	1300	12500	OP	H5N1	1
TA024	52	821	12500	OP	H5N1	1
TA025	1	919	25000	OP	H5N1	1
TA025	4	1650	25000	OP	H5N1	1
TA025	49	887	25000	OP	H5N1	1
TA025	52	785	25000	OP	H5N1	1
TA026	1	1010	25000	OP	H5N1	1
TA026	4	1550	25000	OP	H5N1	1
TA026	49	968	25000	OP	H5N1	1
TA026	52	1510	25000	OP	H5N1	1
TA027	1	430	25000	OP	H5N1	1
TA027	4	1430	25000	OP	H5N1	1
TA027	49	724	25000	OP	H5N1	1
TA027	52	995	25000	OP	H5N1	1
TB014	1	1890	25000	OP	H3N2	1
TB014	4	2680	25000	OP	H3N2	1
TB014	49	881	25000	OP	H3N2	1
TB014	52	1500	25000	OP	H3N2	1
TB016	1	1310	12500	OP	H3N2	1
TB016	4	549	12500	OP	H3N2	1
TB016	49	454	12500	OP	H3N2	1
TB016	52	1250	12500	OP	H3N2	1
TB017	1	1830	25000	OP	H3N2	1
TB017	4	2830	25000	OP	H3N2	1
TB017	49	3650	25000	OP	H3N2	1
TB017	52	1870	25000	OP	H3N2	1
TB018	1	254	12500	OP	H3N2	1
TB018	4	1310	12500	OP	H3N2	1
TB018	49	282	12500	OP	H3N2	1
TB018	52	1180	12500	OP	H3N2	1
TB020	1	1540	25000	OP	H3N2	1
TB020	4	2570	25000	OP	H3N2	1
TB020	49	1110	25000	OP	H3N2	1
TB020	52	2230	25000	OP	H3N2	1
TB021	1	3100	25000	OP	H3N2	1
TB021	4	3160	25000	OP	H3N2	1
TB021	49	3370	25000	OP	H3N2	1
TB021	52	3550	25000	OP	H3N2	1
TB022	1	653	12500	OP	H3N2	1
TB022	4	1130	12500	OP	H3N2	1
TB022	49	798	12500	OP	H3N2	1
TB022	52	1090	12500	OP	H3N2	1
TB023	1	717	12500	OP	H3N2	1
TB023	4	1060	12500	OP	H3N2	1
TB023	49	609	12500	OP	H3N2	1
TB023	52	1740	12500	OP	H3N2	1
TB024	1	2240	25000	OP	H3N2	1
TB024	4	3990	25000	OP	H3N2	1
TB024	49	3490	25000	OP	H3N2	1
TB024	52	4240	25000	OP	H3N2	1
TB026	1	2000	12500	OP	H3N2	1
TB026	4	1260	12500	OP	H3N2	1
TB026	49	912	12500	OP	H3N2	1
TB026	52	1030	12500	OP	H3N2	1
TB029	1	7090	25000	OP	H3N2	1
TB029	4	1950	25000	OP	H3N2	1
TB029	49	4760	25000	OP	H3N2	1
TB029	52	3160	25000	OP	H3N2	1
TB030	1	367	12500	OP	H3N2	1
TB030	4	1200	12500	OP	H3N2	1
TB030	49	826	12500	OP	H3N2	1
TB030	52	1360	12500	OP	H3N2	1
TC001	0.5	BLQ<10.0	5000	OP	H5N1	1
TC001	1	22.4	5000	OP	H5N1	1
TC001	1.5	50.4	5000	OP	H5N1	1
TC001	2	63.3	5000	OP	H5N1	1
TC001	4	87.3	5000	OP	H5N1	1
TC001	6	131	5000	OP	H5N1	1
TC001	8	361	5000	OP	H5N1	1
TC002	0.5	14.1	5000	OP	H5N1	1
TC002	1	34.4	5000	OP	H5N1	1
TC002	1.5	58.8	5000	OP	H5N1	1
TC002	2	80.7	5000	OP	H5N1	1
TC002	4	134	5000	OP	H5N1	1
TC002	6	143	5000	OP	H5N1	1
TC002	8	174	5000	OP	H5N1	1
TC002	12	162	5000	OP	H5N1	1
TC003	0.5	18.2	12500	OP	H5N1	1
TC003	1	97.1	12500	OP	H5N1	1
TC003	1.5	186	12500	OP	H5N1	1
TC003	2	227	12500	OP	H5N1	1
TC003	4	254	12500	OP	H5N1	1
TC003	6	201	12500	OP	H5N1	1
TC003	8	113	12500	OP	H5N1	1
TC003	12	54.6	12500	OP	H5N1	1
TC004	0.5	15.6	5000	OP	Uninfected	1
TC004	1	77.1	5000	OP	Uninfected	1
TC004	1.5	155	5000	OP	Uninfected	1
TC004	2	178	5000	OP	Uninfected	1
TC004	4	216	5000	OP	Uninfected	1
TC004	6	182	5000	OP	Uninfected	1
TC004	8	122	5000	OP	Uninfected	1
TC004	12	83.6	5000	OP	Uninfected	1
TC005	0.5	BLQ<10.0	5000	OP	Uninfected	1
TC005	1	31.7	5000	OP	Uninfected	1
TC005	1.5	67.7	5000	OP	Uninfected	1
TC005	2	102	5000	OP	Uninfected	1
TC005	4	153	5000	OP	Uninfected	1
TC005	6	147	5000	OP	Uninfected	1
TC005	8	114	5000	OP	Uninfected	1
TC005	12	72.4	5000	OP	Uninfected	1
TC006	0.5	34.2	12500	OP	H5N1	1
TC006	1	102	12500	OP	H5N1	1
TC006	1.5	145	12500	OP	H5N1	1
TC006	2	188	12500	OP	H5N1	1
TC006	4	237	12500	OP	H5N1	1
TC006	6	146	12500	OP	H5N1	1
TC006	8	105	12500	OP	H5N1	1
TC006	12	64.9	12500	OP	H5N1	1
TC007	0.5	BLQ<10.0	5000	OP	H5N1	1
TC007	1	27.5	5000	OP	H5N1	1
TC007	1.5	49.5	5000	OP	H5N1	1
TC007	2	55.6	5000	OP	H5N1	1
TC007	4	152	5000	OP	H5N1	1
TC007	6	177	5000	OP	H5N1	1
TC007	8	119	5000	OP	H5N1	1
TC007	12	54.3	5000	OP	H5N1	1
TC008	0.5	453	5000	OP	Uninfected	1
TC008	1	988	5000	OP	Uninfected	1
TC008	1.5	958	5000	OP	Uninfected	1
TC008	2	940	5000	OP	Uninfected	1
TC008	4	712	5000	OP	Uninfected	1
TC008	6	262	5000	OP	Uninfected	1
TC008	8	144	5000	OP	Uninfected	1
TC008	12	74.4	5000	OP	Uninfected	1
TC009	0.5	BLQ<10.0	12500	OP	H5N1	1
TC009	1	16.4	12500	OP	H5N1	1
TC009	1.5	40.9	12500	OP	H5N1	1
TC009	2	59.9	12500	OP	H5N1	1
TC009	4	109	12500	OP	H5N1	1
TC009	6	135	12500	OP	H5N1	1
TC009	8	138	12500	OP	H5N1	1
TC009	12	92.7	12500	OP	H5N1	1
TC010	0.5	BLQ<10.0	5000	OP	H5N1	1
TC010	1	34.7	5000	OP	H5N1	1
TC010	1.5	85.5	5000	OP	H5N1	1
TC010	2	99.4	5000	OP	H5N1	1
TC010	4	189	5000	OP	H5N1	1
TC010	6	281	5000	OP	H5N1	1
TC010	8	261	5000	OP	H5N1	1
TC010	12	169	5000	OP	H5N1	1
13	0.5	352	3800	OP	Uninfected	3
13	2	1101	3800	OP	Uninfected	3
13	8	347	3800	OP	Uninfected	3
13	11.9	88.2	3800	OP	Uninfected	3
13	120.5	183	3800	OP	Uninfected	3
13	122	499	3800	OP	Uninfected	3
13	128	246	3800	OP	Uninfected	3
13	131.9	149	3800	OP	Uninfected	3
343	0.5	56.6	3800	OP	Uninfected	3
343	2	337	3800	OP	Uninfected	3
343	8	195	3800	OP	Uninfected	3
343	11.9	178	3800	OP	Uninfected	3
343	120.5	120	3800	OP	Uninfected	3
343	122	370	3800	OP	Uninfected	3
343	128	209	3800	OP	Uninfected	3
343	131.9	150	3800	OP	Uninfected	3
115	1	218	3800	OP	Uninfected	3
115	4	396	3800	OP	Uninfected	3
115	8	298	3800	OP	Uninfected	3
115	11.99	270	3800	OP	Uninfected	3
115	121	248	3800	OP	Uninfected	3
115	124	406	3800	OP	Uninfected	3
115	128	278	3800	OP	Uninfected	3
115	131.99	208	3800	OP	Uninfected	3
330	1	306	3800	OP	Uninfected	3
330	4	471	3800	OP	Uninfected	3
330	8	203	3800	OP	Uninfected	3
330	11.99	226	3800	OP	Uninfected	3
330	121	292	3800	OP	Uninfected	3
330	124	443	3800	OP	Uninfected	3
330	128	263	3800	OP	Uninfected	3
330	131.99	158	3800	OP	Uninfected	3
106	0.5	1760	19000	OP	Uninfected	3
106	2	3936	19000	OP	Uninfected	3
106	8	1594	19000	OP	Uninfected	3
106	11.9	686	19000	OP	Uninfected	3
106	120.5	1655	19000	OP	Uninfected	3
106	122	2863	19000	OP	Uninfected	3
106	128	1275	19000	OP	Uninfected	3
106	131.9	927	19000	OP	Uninfected	3
306	0.5	1064	19000	OP	Uninfected	3
306	2	3747	19000	OP	Uninfected	3
306	8	1075	19000	OP	Uninfected	3
306	11.99	477	19000	OP	Uninfected	3
306	120.5	1483	19000	OP	Uninfected	3
303	1	1397	19000	OP	Uninfected	3
303	4	2092	19000	OP	Uninfected	3
303	8	1071	19000	OP	Uninfected	3
303	11.99	396	19000	OP	Uninfected	3
303	121	1875	19000	OP	Uninfected	3
303	124	1571	19000	OP	Uninfected	3
303	128	928	19000	OP	Uninfected	3
303	131.99	709	19000	OP	Uninfected	3
610	1	3808	19000	OP	Uninfected	3
610	4	2848	19000	OP	Uninfected	3
610	8	927	19000	OP	Uninfected	3
610	11.99	749	19000	OP	Uninfected	3
610	121	3187	19000	OP	Uninfected	3
610	124	2519	19000	OP	Uninfected	3
610	128	1033	19000	OP	Uninfected	3
610	131.99	777	19000	OP	Uninfected	3
1	0.5	BLQ<10.0	760	OP	Uninfected	2
1	4	60.1	760	OP	Uninfected	2
1	12	BLQ<10.0	760	OP	Uninfected	2
1	50	420	3800	OP	Uninfected	2
1	56	114	3800	OP	Uninfected	2
1	60	50.6	3800	OP	Uninfected	2
1	97	897	19000	OP	Uninfected	2
1	102	916	19000	OP	Uninfected	2
1	108	225	19000	OP	Uninfected	2
2	0.5	22.3	760	OP	Uninfected	2
2	4	67.3	760	OP	Uninfected	2
2	12	BLQ<10.0	760	OP	Uninfected	2
2	50	499	3800	OP	Uninfected	2
2	56	108	3800	OP	Uninfected	2
2	60	46.5	3800	OP	Uninfected	2
2	97	1730	19000	OP	Uninfected	2
2	102	941	19000	OP	Uninfected	2
2	108	208	19000	OP	Uninfected	2
3	1	71.4	760	OP	Uninfected	2
3	6	63.1	760	OP	Uninfected	2
3	12	12.2	760	OP	Uninfected	2
3	48.5	144	3800	OP	Uninfected	2
3	52	504	3800	OP	Uninfected	2
3	60	76.7	3800	OP	Uninfected	2
3	98	3810	19000	OP	Uninfected	2
3	104	611	19000	OP	Uninfected	2
3	108	390	19000	OP	Uninfected	2
4	1	BLQ<10.0	760	OP	Uninfected	2
4	6	27.2	760	OP	Uninfected	2
4	12	BLQ<10.0	760	OP	Uninfected	2
4	48.5	75.6	3800	OP	Uninfected	2
4	52	582	3800	OP	Uninfected	2
4	60	65.4	3800	OP	Uninfected	2
4	98	7710	19000	OP	Uninfected	2
4	104	1230	19000	OP	Uninfected	2
4	108	405	19000	OP	Uninfected	2
5	2	73.4	760	OP	Uninfected	2
5	8	12.7	760	OP	Uninfected	2
5	12	107	760	OP	Uninfected	2
5	49	220	3800	OP	Uninfected	2
5	54	128	3800	OP	Uninfected	2
5	60	22.8	3800	OP	Uninfected	2
5	96.5	2290	19000	OP	Uninfected	2
5	100	1180	19000	OP	Uninfected	2
5	108	112	19000	OP	Uninfected	2
6	2	24.7	760	OP	Uninfected	2
6	8	26.5	760	OP	Uninfected	2
6	12	BLQ<10.0	760	OP	Uninfected	2
6	49	105	3800	OP	Uninfected	2
6	54	243	3800	OP	Uninfected	2
6	60	94.5	3800	OP	Uninfected	2
6	96.5	109	19000	OP	Uninfected	2
6	100	854	19000	OP	Uninfected	2
6	108	152	19000	OP	Uninfected	2
7	0.5	15.2	760	OP	Influenza B	2
7	4	61.6	760	OP	Influenza B	2
7	12	BLQ<10.0	760	OP	Influenza B	2
7	50	98.5	760	OP	Influenza B	2
7	56	28.1	760	OP	Influenza B	2
7	60	12.9	760	OP	Influenza B	2
7	97	101	760	OP	Influenza B	2
7	102	55.4	760	OP	Influenza B	2
7	108	14.8	760	OP	Influenza B	2
8	0.5	25.9	760	OP	Influenza B	2
8	4	86.9	760	OP	Influenza B	2
8	12	BLQ<10.0	760	OP	Influenza B	2
8	50	44.8	760	OP	Influenza B	2
8	56	15.9	760	OP	Influenza B	2
8	60	BLQ<10.0	760	OP	Influenza B	2
8	97	47.6	760	OP	Influenza B	2
8	102	39.9	760	OP	Influenza B	2
8	108	12	760	OP	Influenza B	2
9	1	33.9	760	OP	Influenza B	2
9	6	22.9	760	OP	Influenza B	2
9	12	BLQ<10.0	760	OP	Influenza B	2
9	48.5	18.9	760	OP	Influenza B	2
9	52	60	760	OP	Influenza B	2
9	60	BLQ<10.0	760	OP	Influenza B	2
9	98	103	760	OP	Influenza B	2
9	104	15.1	760	OP	Influenza B	2
9	108	BLQ<10.0	760	OP	Influenza B	2
10	6	30	760	OP	Influenza B	2
10	12	BLQ<10.0	760	OP	Influenza B	2
10	48.5	22.7	760	OP	Influenza B	2
10	52	69.8	760	OP	Influenza B	2
10	60	BLQ<10.0	760	OP	Influenza B	2
10	98	149	760	OP	Influenza B	2
10	104	31.4	760	OP	Influenza B	2
10	108	13.7	760	OP	Influenza B	2
11	2	113	760	OP	Influenza B	2
11	8	15.9	760	OP	Influenza B	2
11	12	BLQ<10.0	760	OP	Influenza B	2
11	49	57.9	760	OP	Influenza B	2
11	54	46.5	760	OP	Influenza B	2
11	60	15.3	760	OP	Influenza B	2
11	96.5	50.4	760	OP	Influenza B	2
11	100	67.7	760	OP	Influenza B	2
11	108	10.8	760	OP	Influenza B	2
12	2	170	760	OP	Influenza B	2
12	8	23.7	760	OP	Influenza B	2
12	12	BLQ<10.0	760	OP	Influenza B	2
12	49	29.6	760	OP	Influenza B	2
12	54	46.6	760	OP	Influenza B	2
12	60	BLQ<10.0	760	OP	Influenza B	2
12	96.5	36.4	760	OP	Influenza B	2
12	100	54	760	OP	Influenza B	2
12	108	BLQ<10.0	760	OP	Influenza B	2
13	0.5	245	3800	OP	Influenza B	2
13	4	497	3800	OP	Influenza B	2
13	12	55.7	3800	OP	Influenza B	2
13	50	990	3800	OP	Influenza B	2
13	56	155	3800	OP	Influenza B	2
13	60	90.3	3800	OP	Influenza B	2
13	97	593	3800	OP	Influenza B	2
13	102	279	3800	OP	Influenza B	2
13	108	67.9	3800	OP	Influenza B	2
14	0.5	16.2	3800	OP	Influenza B	2
14	4	331	3800	OP	Influenza B	2
14	12	47.1	3800	OP	Influenza B	2
14	50	565	3800	OP	Influenza B	2
14	56	127	3800	OP	Influenza B	2
14	60	115	3800	OP	Influenza B	2
14	97	484	3800	OP	Influenza B	2
14	102	239	3800	OP	Influenza B	2
14	108	74.6	3800	OP	Influenza B	2
15	1	470	3800	OP	Influenza B	2
15	6	113	3800	OP	Influenza B	2
15	12	29	3800	OP	Influenza B	2
15	48.5	121	3800	OP	Influenza B	2
15	52	382	3800	OP	Influenza B	2
15	60	61.7	3800	OP	Influenza B	2
15	98	483	3800	OP	Influenza B	2
15	104	111	3800	OP	Influenza B	2
15	108	51.3	3800	OP	Influenza B	2
16	1	262	3800	OP	Influenza B	2
16	6	200	3800	OP	Influenza B	2
16	12	51	3800	OP	Influenza B	2
16	48.5	121	3800	OP	Influenza B	2
16	52	260	3800	OP	Influenza B	2
16	60	41.3	3800	OP	Influenza B	2
16	98	525	3800	OP	Influenza B	2
16	104	96	3800	OP	Influenza B	2
16	108	40.9	3800	OP	Influenza B	2
17	2	443	3800	OP	Influenza B	2
17	8	119	3800	OP	Influenza B	2
17	12	36.4	3800	OP	Influenza B	2
17	49	263	3800	OP	Influenza B	2
17	54	255	3800	OP	Influenza B	2
17	60	58.7	3800	OP	Influenza B	2
17	96.5	124	3800	OP	Influenza B	2
17	100	506	3800	OP	Influenza B	2
17	108	58.1	3800	OP	Influenza B	2
18	2	602	3800	OP	Influenza B	2
18	8	108	3800	OP	Influenza B	2
18	12	44.9	3800	OP	Influenza B	2
18	49	518	3800	OP	Influenza B	2
18	54	218	3800	OP	Influenza B	2
18	60	77.2	3800	OP	Influenza B	2
18	96.5	150	3800	OP	Influenza B	2
18	100	351	3800	OP	Influenza B	2
18	108	80.4	3800	OP	Influenza B	2
19	0.5	956	19000	OP	Influenza B	2
19	4	1530	19000	OP	Influenza B	2
19	12	125	19000	OP	Influenza B	2
19	50	2530	19000	OP	Influenza B	2
19	56	756	19000	OP	Influenza B	2
19	60	313	19000	OP	Influenza B	2
19	97	3540	19000	OP	Influenza B	2
19	102	1670	19000	OP	Influenza B	2
19	108	319	19000	OP	Influenza B	2
20	0.5	803	19000	OP	Influenza B	2
20	4	1860	19000	OP	Influenza B	2
20	12	215	19000	OP	Influenza B	2
20	50	3230	19000	OP	Influenza B	2
20	56	896	19000	OP	Influenza B	2
20	60	415	19000	OP	Influenza B	2
20	97	4910	19000	OP	Influenza B	2
20	102	2170	19000	OP	Influenza B	2
20	108	654	19000	OP	Influenza B	2
21	1	2180	19000	OP	Influenza B	2
21	6	1030	19000	OP	Influenza B	2
21	12	215	19000	OP	Influenza B	2
21	48.5	699	19000	OP	Influenza B	2
21	52	2120	19000	OP	Influenza B	2
21	60	333	19000	OP	Influenza B	2
21	98	3840	19000	OP	Influenza B	2
21	104	775	19000	OP	Influenza B	2
21	108	370	19000	OP	Influenza B	2
22	1	2140	19000	OP	Influenza B	2
22	6	693	19000	OP	Influenza B	2
22	12	176	19000	OP	Influenza B	2
22	48.5	814	19000	OP	Influenza B	2
22	52	1630	19000	OP	Influenza B	2
22	60	272	19000	OP	Influenza B	2
22	98	2440	19000	OP	Influenza B	2
22	104	567	19000	OP	Influenza B	2
22	108	258	19000	OP	Influenza B	2
23	2	4010	19000	OP	Influenza B	2
23	8	440	19000	OP	Influenza B	2
23	12	222	19000	OP	Influenza B	2
23	49	1030	19000	OP	Influenza B	2
23	54	1090	19000	OP	Influenza B	2
23	60	271	19000	OP	Influenza B	2
23	96.5	941	19000	OP	Influenza B	2
23	100	1710	19000	OP	Influenza B	2
23	108	328	19000	OP	Influenza B	2
24	2	4060	19000	OP	Influenza B	2
24	8	642	19000	OP	Influenza B	2
24	12	208	19000	OP	Influenza B	2
24	49	1800	19000	OP	Influenza B	2
24	54	1480	19000	OP	Influenza B	2
24	60	286	19000	OP	Influenza B	2
24	96.5	1220	19000	OP	Influenza B	2
24	100	3090	19000	OP	Influenza B	2
24	108	248	19000	OP	Influenza B	2
